# Supplementary material for: Titration of RAS alters senescent state and influences tumour initiation
Source: Nature. 2024 Aug 7;633(8030):678–85. doi: 10.1038/s41586-024-07797-z (PMC11410659; doi:10.1038/s41586-024-07797-z)
Supplement: Supplementary file 3 — This file contains Supplementary Tables 1–3. [file 41586_2024_7797_MOESM3_ESM.xlsx]

## Sheet: SuppTable1
Supplementary Table 1 DNA Damage-related gene sets from MsigDB (Extended Data Fig. 1e)
GOBP_POSITIVE_REGULATION_OF_INTRINSIC_APOPTOTIC_SIGNALING_PATHWAY_IN_RESPONSE_TO_DNA_DAMAGE
GOBP_POSITIVE_REGULATION_OF_DNA_DAMAGE_RESPONSE_SIGNAL_TRANSDUCTION_BY_P53_CLASS_MEDIATOR_RESULTING_IN_TRANSCRIPTION_OF_P21_CLASS_MEDIATOR
GOBP_REGULATION_OF_DNA_DAMAGE_RESPONSE_SIGNAL_TRANSDUCTION_BY_P53_CLASS_MEDIATOR_RESULTING_IN_TRANSCRIPTION_OF_P21_CLASS_MEDIATOR
REACTOME_G1_S_DNA_DAMAGE_CHECKPOINTS
GOBP_REGULATION_OF_INTRINSIC_APOPTOTIC_SIGNALING_PATHWAY_IN_RESPONSE_TO_DNA_DAMAGE_BY_P53_CLASS_MEDIATOR
KYNG_DNA_DAMAGE_BY_4NQO
GOBP_REGULATION_OF_INTRINSIC_APOPTOTIC_SIGNALING_PATHWAY_IN_RESPONSE_TO_DNA_DAMAGE
REACTOME_RECOGNITION_OF_DNA_DAMAGE_BY_PCNA_CONTAINING_REPLICATION_COMPLEX
GOBP_INTRINSIC_APOPTOTIC_SIGNALING_PATHWAY_IN_RESPONSE_TO_DNA_DAMAGE_BY_P53_CLASS_MEDIATOR
GOBP_INTRINSIC_APOPTOTIC_SIGNALING_PATHWAY_IN_RESPONSE_TO_DNA_DAMAGE
GOBP_POSITIVE_REGULATION_OF_DNA_DAMAGE_RESPONSE_SIGNAL_TRANSDUCTION_BY_P53_CLASS_MEDIATOR
REACTOME_DNA_DAMAGE_RECOGNITION_IN_GG_NER
GOBP_DNA_DAMAGE_RESPONSE_SIGNAL_TRANSDUCTION_RESULTING_IN_TRANSCRIPTION
GOBP_DNA_DAMAGE_RESPONSE_SIGNAL_TRANSDUCTION_BY_P53_CLASS_MEDIATOR_RESULTING_IN_CELL_CYCLE_ARREST
KYNG_DNA_DAMAGE_DN
GOBP_NEGATIVE_REGULATION_OF_INTRINSIC_APOPTOTIC_SIGNALING_PATHWAY_IN_RESPONSE_TO_DNA_DAMAGE
GOBP_NEGATIVE_REGULATION_OF_DNA_DAMAGE_RESPONSE_SIGNAL_TRANSDUCTION_BY_P53_CLASS_MEDIATOR
GOBP_DNA_DAMAGE_RESPONSE_SIGNAL_TRANSDUCTION_BY_P53_CLASS_MEDIATOR
GOBP_REGULATION_OF_DNA_DAMAGE_RESPONSE_SIGNAL_TRANSDUCTION_BY_P53_CLASS_MEDIATOR
REACTOME_DNA_DAMAGE_BYPASS
KYNG_DNA_DAMAGE_BY_GAMMA_RADIATION
KYNG_DNA_DAMAGE_UP
GOBP_REGULATION_OF_TELOMERE_MAINTENANCE_IN_RESPONSE_TO_DNA_DAMAGE
GOBP_TELOMERE_MAINTENANCE_IN_RESPONSE_TO_DNA_DAMAGE
GOBP_REGULATION_OF_DNA_DAMAGE_CHECKPOINT
GOMF_ATP_DEPENDENT_DNA_DAMAGE_SENSOR_ACTIVITY
GOBP_MITOTIC_INTRA_S_DNA_DAMAGE_CHECKPOINT_SIGNALING
GOMF_DNA_DAMAGE_SENSOR_ACTIVITY
REACTOME_DNA_DAMAGE_REVERSAL
GOBP_POSITIVE_REGULATION_OF_DNA_DAMAGE_CHECKPOINT
WP_DNA_DAMAGE_RESPONSE_ONLY_ATM_DEPENDENT
GOBP_DNA_DAMAGE_RESPONSE
WP_SMC1_SMC3_ROLE_IN_DNA_DAMAGE_CORNELIA_DE_LANGE_SYNDROME
GOBP_SIGNAL_TRANSDUCTION_IN_RESPONSE_TO_DNA_DAMAGE
KYNG_DNA_DAMAGE_BY_GAMMA_AND_UV_RADIATION
REACTOME_DNA_DAMAGE_TELOMERE_STRESS_INDUCED_SENESCENCE
AMUNDSON_DNA_DAMAGE_RESPONSE_TP53
WP_NIPBL_ROLE_IN_DNA_DAMAGE_CORNELIA_DE_LANGE_SYNDROME
WP_MIRNAS_INVOLVED_IN_DNA_DAMAGE_RESPONSE
KYNG_DNA_DAMAGE_BY_4NQO_OR_GAMMA_RADIATION
REACTOME_G2_M_DNA_DAMAGE_CHECKPOINT
GOCC_SITE_OF_DNA_DAMAGE
REACTOME_SUMOYLATION_OF_DNA_DAMAGE_RESPONSE_AND_REPAIR_PROTEINS
GOBP_MITOTIC_G2_DNA_DAMAGE_CHECKPOINT_SIGNALING
WP_DNA_DAMAGE_RESPONSE
WP_MIRNA_REGULATION_OF_DNA_DAMAGE_RESPONSE
KYNG_DNA_DAMAGE_BY_4NQO_OR_UV
KYNG_DNA_DAMAGE_BY_UV

## Sheet: SuppTable2
Supplementary Table 2 Details for publicly available datasets used for the meta-analysis in Extended Data Fig. 5.
ED Fig. 5a,b
GSE_ID	Cell_Line	Description	Contrast	URL
GSE74324	IMR90	IMR90 OIS, quiescence	Senescent_DMSO vs. Proliferating_DMSO	https://www.ncbi.nlm.nih.gov/geo/query/acc.cgi?acc=GSE74324		RS, repicative senescence
GSE74324	IMR90	IMR90 OIS, quiescence	Senescent_shRen vs. Proliferating_shRen	https://www.ncbi.nlm.nih.gov/geo/query/acc.cgi?acc=GSE74324		OIS, oncogene-induced senescence
GSE61130	IMR90	IMR90 OIS	EV_plus4OHT vs. EV_minus4OHT	https://www.ncbi.nlm.nih.gov/geo/query/acc.cgi?acc=GSE61130		NIS, NOTCH-induced senescence
GSE72407	IMR90	IMR90 OIS, DDIS	RIS vs. Control	https://www.ncbi.nlm.nih.gov/geo/query/acc.cgi?acc=GSE72407		DDIS, DNA damage-induced senescence
GSE72404	IMR90	IMR90 OIS, NIS	VecTam vs. Vec	https://www.ncbi.nlm.nih.gov/geo/query/acc.cgi?acc=GSE72404
GSE127116	IMR90	IMR90 OIS	ERRAS_siCtrl_d5 vs. ERSTOP_siCtrl_d5	https://www.ncbi.nlm.nih.gov/geo/query/acc.cgi?acc=GSE127116
GSE127116	IMR90	IMR90 OIS	ERRAS_siCtrl_d8 vs. ERSTOP_siCtrl_d5	https://www.ncbi.nlm.nih.gov/geo/query/acc.cgi?acc=GSE127116
GSE45833	BJ	BJ OIS, quiescence	TC vs. TC	https://www.ncbi.nlm.nih.gov/geo/query/acc.cgi?acc=GSE45833
GSE85082	WI38	WI38 OIS	raf vs. proliferating	https://www.ncbi.nlm.nih.gov/geo/query/acc.cgi?acc=GSE85082
GSE74324	IMR90	IMR90 OIS, quiescence	Quiescent_DMSO vs. Proliferating_DMSO	https://www.ncbi.nlm.nih.gov/geo/query/acc.cgi?acc=GSE74324
GSE74324	IMR90	IMR90 OIS, quiescence	Quiescent_shRen vs. Proliferating_shRen	https://www.ncbi.nlm.nih.gov/geo/query/acc.cgi?acc=GSE74324
GSE45833	BJ	BJ OIS, quiescence	TQ vs. TC	https://www.ncbi.nlm.nih.gov/geo/query/acc.cgi?acc=GSE45833
GSE72404	IMR90	IMR90 OIS, NIS	N1ICD vs. Vec	https://www.ncbi.nlm.nih.gov/geo/query/acc.cgi?acc=GSE72404
GSE72407	IMR90	IMR90 OIS, DDIS	DDIS vs. Control	https://www.ncbi.nlm.nih.gov/geo/query/acc.cgi?acc=GSE72407
GSE63577	HFF	various fibroblasts RS	PD26 vs. PD16	https://www.ncbi.nlm.nih.gov/geo/query/acc.cgi?acc=GSE63577
GSE63577	HFF	various fibroblasts RS	PD46 vs. PD16	https://www.ncbi.nlm.nih.gov/geo/query/acc.cgi?acc=GSE63577
GSE63577	HFF	various fibroblasts RS	PD64 vs. PD16	https://www.ncbi.nlm.nih.gov/geo/query/acc.cgi?acc=GSE63577
GSE63577	HFF	various fibroblasts RS	PD74 vs. PD16	https://www.ncbi.nlm.nih.gov/geo/query/acc.cgi?acc=GSE63577
GSE63577	MRC5	various fibroblasts RS	PD52 vs. PD42	https://www.ncbi.nlm.nih.gov/geo/query/acc.cgi?acc=GSE63577
GSE63577	MRC5	various fibroblasts RS	PD62 vs. PD42	https://www.ncbi.nlm.nih.gov/geo/query/acc.cgi?acc=GSE63577
GSE63577	MRC5	various fibroblasts RS	PD72 vs. PD42	https://www.ncbi.nlm.nih.gov/geo/query/acc.cgi?acc=GSE63577
GSE63577	IMR90	various fibroblasts RS	Old vs. Young	https://www.ncbi.nlm.nih.gov/geo/query/acc.cgi?acc=GSE63577
GSE53356	IMR90	IMR90 RS	PD88 vs. PD32	https://www.ncbi.nlm.nih.gov/geo/query/acc.cgi?acc=GSE53356
GSE56293	BJ	BJ RS	late vs. young	https://www.ncbi.nlm.nih.gov/geo/query/acc.cgi?acc=GSE56293
GSE63577	BJ	various fibroblasts RS	Old vs. Young	https://www.ncbi.nlm.nih.gov/geo/query/acc.cgi?acc=GSE63577
GSE63577	WI38	various fibroblasts RS	Old vs. Young	https://www.ncbi.nlm.nih.gov/geo/query/acc.cgi?acc=GSE63577
ED Fig. 5e
GSE151783	SCC	TGFb-, TGFb+	TGFb+ vs. TGFb-	https://www.ncbi.nlm.nih.gov/geo/query/acc.cgi?acc=GSE74324

## Sheet: SuppTable3
Supplementary Table 3 Cirrhosis patient demographic data in Extended Data Fig. 10
	Transplant recipient data						Pre-transplant Bloods								Staining on Hepatocytes
ID	Gender	Ancestral origin	Age at Tx	Pre-Tx DM	BMI	Smoking	AFP (0-10 kU/L)	Creat (62-115 uM)	Bili (0-20 uM)	Sodium (133-146 mM)	PT (10.3-12.9 secs)	Platelet count (x10^9/L)	UKELD	Primary liver disease	NOTCH1	DLK1
S1	Male	White British	63.0822	1	41.5912	Never	5	112	17	129	15.9	113	56	ALD	Negative	Positive
S2	Male	White British	59.8521	1	36.0688	Never	4	58	39	138	15	103	52	NAFLD	Negative	Negative
S3	Female	White British	46.3562	1	37.037	Current	17	47	344	130	40.8	42	68	ALD	Positive	Positive
S4	Male	White British	67.6877	1	27.1103	Ex	4	92	13	134	10.5	185	50	ALD	Positive	Negative
S5	Male	White British	65.874	1	36.7072	Ex	4	76	19	139	15.4	42	49	NAFLD	Negative	Positive
S6	Female	White Southern European	44.463	0	38.7331	Ex	4	31	154	133	25.4	28	61	ALD	Positive	Positive
S7	Male	White British	62.2192	1	27.6501	Ex	4	55	30	137	14.4	66	51	ALD	Positive	Negative
S8	Male	White British	53.874	0	32.0527	Current	169	84	46	131	18.5	72	58	ALD	Positive	Positive
S9	Female	White British	43.6493	0	34.7692	Ex	4	83	37	133	23	91	60	ALD	Negative	Negative
S10	Male	White British	52.4055	0	39.2767	Never	4	99	47	135	18	100	56	ALD	Positive	Positive
S11	Male	White Northern European	62.6055	0	36.3783	Ex	4	52	34	140	15.2	57	50	NAFLD	Negative	Negative
S12	Male	White British	68.9589	1	38.6582	Ex	4	98	76	132	16.6	61	59	ALD	Negative	Positive
S13	Male	White British	56.0603	1	31.56	Ex	2	58	28	136	15.6	25	52	ALD	Positive	Positive
S14	Female	White British	64.8027	1	30.4511	Current	81	74	28	131	18.9	108	56	NAFLD	Negative	Positive
S15	Male	White British	73.6274	0	31.7388	Ex	4	61	34	139	16.1	68	51	NAFLD	Negative	Positive
V1	Female	White Eastern Europe	56.0493	0	22.9	Current	4	64	9	141	12.7	153	44	HepC	Negative	Positive
V2	Male	White British	60.9096	1	22	Ex	4	92	24	138	15.6	36	51	HepC	Negative	Negative
V3	Male	White British	61.4575	0	20.3	Current	4	59	9	140	11.8	234	45	HepC	Negative	Positive
V4	Male	White British	53.5808	1	33	Current	8	68	7	136	13.3	62	47	HepC	Positive	Positive
V5	Male	White British	53.6959	0	21.3	Ex	4	42	28	137	14.5	40	50	HepC	Negative	Negative
V6	Male	White British	67.5205	0	23.5011	Ex	4	93	13	131	12.6	74	52	HepC	Positive	Negative
V7	Male	White British	53	0	45.1317	Current	4	154	90	126	30.1	46	67	HepC	Negative	Positive
V8	Male	South Asian	46.4932	0	30.7412	Never	6	66	15	136	15.2	99	50	HepC	Positive	Negative
V9	Female	White British	63.6274	1	34.0785	Ex	68	58	57	138	17.6	77	54	HepC	Positive	Positive
V10	Male	White Southern European	59.5699	0	26.6381	Current	4	79	21	138	13.3	115	50	HepC	Positive	Positive
V11	Male	White British	66.7589	1	25.7908	Ex	4	78	26	137	12.4	68	51	HepC	Positive	Positive
V12	Male	White British	56.3589	0	29.0225	Ex	4	50	53	142	12.6	96	49	HepC	Positive	Negative
V13	Male	White British	68.7068	0	24.8254	Current	112	74	15	138	17.4	149	50	HepC	Positive	Negative
Age at Tx= Age at Transplant; Pre-Tx DM=Pre-transplant diabetes mellitus: 1=Yes. 2=No; BMI=Body Mass Index.
AFP=Alpha Fetoprotein; Creat=Creatinine; Bili=Bilirubin; PT=Prothrombin time; UKELD=United Kingdom Model for End-Stage Liver Disease
ALD=Alcohol-related liver disease, NAFLD=Non-alcoholic fatty liver disease, HepC=Hepatitis C
