# Supplementary material for: Titration of RAS alters senescent state and influences tumour initiation
Source: Nature. 2024 Aug 7;633(8030):678–85. doi: 10.1038/s41586-024-07797-z (PMC11410659; doi:10.1038/s41586-024-07797-z)
Supplement: Supplementary file 5 — Source Data Figs. 2 and 3 and Source Data Extended Data Figs. 3, 6, 7 and 8 [file 41586_2024_7797_MOESM5_ESM.xlsx]

## Sheet: Fig. 2
Figure 2e: SA-b-gal counts per subpopulation
	Individual Data Points
	Sample
	N	1.42	2.56	5	1	8.74	5.9
	S-d0	0.96	3.85	7	6.47	7.88
	S-d6	2.79	4.82	6	13.11	15.64
	M-d0	5.94	1.62	3.5	0.5	7.49	3.94
	M-d6	25.37	19.54	8.5	27	30	33	36.36	42.11
	L-d0	3.81	2.92	0.5	8.79	6.86
	L-d6	40.39	50.99	60	55.5	64	50.64	60.77
	XL-d0	6.34	6.33	2.5	5.52	10
	XL-d6	39.11	47.23	59	53.7	57.33
	Exact p-values
	Comparison		p-value
	S-d6 vs S-d0		0.280103
	M-d6 vs M-d0		0.000147385
	L-d6 vs L-d0		1.33954e-07
	XL-d6 vs XL-d0		2.51841e-06
Figure 2f: BrdU counts per subpopulation
	Individual Data Points
	Sample
	N	43.8	41.16	48.5
	S-d0	30.13	44.5	37.8
	S-d6	28.23	47.51	35.5	34.08
	M-d0	44.73	53.96	42.5	44.3
	M-d6	25.79	36	35.6	36.9
	L-d0	42.36	40.29	38.27
	L-d6	8.48	4.96	3.82
	XL-d0	39.25	37.78	46
	XL-d6	9.85	17.84	18.5
	Exact p-values
	Comparison
	S-d6 vs S-d0		0.853886
	M-d6 vs M-d0		0.0129467
	L-d6 vs L-d0		4.66698e-05
	XL-d6 vs XL-d0		0.00242554
Figure 2h: BrdU counts after S-phase enrichment by flow sorting
	Individual Data Points
	Sample
	S-unsorted	31.72	34.99	33.05	36.56
	S-sorted	32.11	48.37	43.62	40.37	38.32	41.82	49.87
	XL-unsorted	20.05	12.58	13.69	16.34
	XL-sorted	10.85	11.04	9.66	6.93	11.9	9.45
	Exact p-values
	Comparison
	S-sorted vs S-unsorted		0.0129447
	XL-sorted vs XL-unsorted		0.0331769
	XL-unsorted vs S-unsorted		0.000212439
	XL-sorted vs S-sorted		2.50514e-06

## Sheet: Fig. 3
Figure 3b: % NRAS +ve area
	Individual Data Points
	Sample
	CAGGS-d6	1.91401	2.38286	1.86836	0.83752	1.78914	1.80572	2.69353	1.88367
	CAGGS-d12	0.30701	0.047304	0.208525	0.256306	1.9611	0.632391
	CAGGS-d30	0.0668507	0.0313585	0.0475358	0.0358412	0.0225582	0.074409
	PGK-d6	1.58444	1.92201	2.84197	2.53191	3.02024	3.32886	2.32886	2.48401	1.30791
	PGK-d12	3.2205	1.24546	1.6528	3.17499	2.43814	1.47392
	PGK-d30	1.66053	0.697186	0.440167	1.36149	1.44542	1.58235	2.13983
	UBC-d6	1.96057	2.8117	3.05924	0.72614	2.56165
	UBC-d12	2.46222	2.30222	2.86385	2.27839	2.18764	2.14986
	UBC-d30	1.37319	1.62097	2.85273	0.827465	2.44462	2.57281	1.39642
	Bonferroni's multiple comparisons test	Mean Diff.	95.00% CI of diff.	Below threshold?	Summary	Adjusted P Value
	CAGGS:Day 6 vs. PGK:Day 6	-0.4754	-1.403 to 0.4524	No	ns	>0.9999
	CAGGS:Day 6 vs. UBC:Day 6	-0.327	-1.416 to 0.7615	No	ns	>0.9999
	PGK:Day 6 vs. UBC:Day 6	0.1484	-0.9166 to 1.213	No	ns	>0.9999
	CAGGS:Day 12 vs. PGK:Day 12	-1.927	-3.029 to -0.8242	Yes	****	<0.0001
	CAGGS:Day 12 vs. UBC:Day 12	-2.099	-3.202 to -0.9970	Yes	****	<0.0001
	PGK:Day 12 vs. UBC:Day 12	-0.1728	-1.275 to 0.9296	No	ns	>0.9999
	CAGGS:Day 30 vs. PGK:Day 30	-1.286	-2.348 to -0.2237	Yes	**	0.0068
	CAGGS:Day 30 vs. UBC:Day 30	-1.823	-2.886 to -0.7610	Yes	****	<0.0001
	PGK:Day 30 vs. UBC:Day 30	-0.5373	-1.558 to 0.4833	No	ns	>0.9999
	CAGGS:Day 6 vs. CAGGS:Day 12	1.622	0.5910 to 2.653	Yes	***	0.0002
	CAGGS:Day 6 vs. CAGGS:Day 30	1.85	0.8192 to 2.882	Yes	****	<0.0001
	CAGGS:Day 12 vs. CAGGS:Day 30	0.2282	-0.8742 to 1.331	No	ns	>0.9999
	PGK:Day 6 vs. PGK:Day 12	0.171	-0.8353 to 1.177	No	ns	>0.9999
	PGK:Day 6 vs. PGK:Day 30	1.04	0.07756 to 2.002	Yes	*	0.0239
	PGK:Day 12 vs. PGK:Day 30	0.8688	-0.1935 to 1.931	No	ns	0.2357
	UBC:Day 6 vs. UBC:Day 12	-0.1502	-1.306 to 1.006	No	ns	>0.9999
	UBC:Day 6 vs. UBC:Day 30	0.3541	-0.7639 to 1.472	No	ns	>0.9999
	UBC:Day 12 vs. UBC:Day 30	0.5043	-0.5580 to 1.567	No	ns	>0.9999
Figure 3e: Cell number / g of liver for indicated immune cells subpopulations
	Individual Data Points
	CD3+CD4+
	mVenus	569914	327318	231274	591767	438793	341400
	CAGGS	1.96534e+06	2.56587e+06	1.78596e+06	2.01396e+06	1.99468e+06	1.69935e+06
	PGK	466917	379326	569505	598928	757143	783611
	UBC	318968	603532	529845	311215	610066	552747
	Tukey's multiple comparisons test	Mean Diff.	95.00% CI of diff.	Below threshold?	Summary	Adjusted P Value
	mVenus vs. CAGGS	-1587449	-1906539 to -1268358	Yes	****	<0.0001
	mVenus vs. PGK	-175827	-494918 to 143263	No	ns	0.4324
	mVenus vs. UBC	-70984	-390075 to 248106	No	ns	0.9236
	CAGGS vs. PGK	1411621	1092531 to 1730711	Yes	****	<0.0001
	CAGGS vs. UBC	1516464	1197374 to 1835554	Yes	****	<0.0001
	PGK vs. UBC	104843	-214247 to 423933	No	ns	0.7947
	CD3+CD8+
	mVenus	412927	244478	201980	438133	356792	223398
	CAGGS	1.40631e+06	1.78906e+06	2.31062e+06	1.78899e+06	1.58318e+06	1.00267e+06
	PGK	262783	195057	310203	324392	500923	478791
	UBC	241435	369419	385666	218217	384483	394870
	Tukey's multiple comparisons test	Mean Diff.	95.00% CI of diff.	Below threshold?	Summary	Adjusted P Value
	mVenus vs. CAGGS	-1333856	-1715534 to -952177	Yes	****	<0.0001
	mVenus vs. PGK	-32407	-414085 to 349271	No	ns	0.9951
	mVenus vs. UBC	-19397	-401076 to 362281	No	ns	0.9989
	CAGGS vs. PGK	1301449	919770 to 1683127	Yes	****	<0.0001
	CAGGS vs. UBC	1314458	932780 to 1696137	Yes	****	<0.0001
	PGK vs. UBC	13010	-368669 to 394688	No	ns	0.9997
	NK
	mVenus	271921	174445	280057	421980	281297	237829
	CAGGS	452819	523295	465009	532151	395161	493203
	PGK	219451	171790	337262	320999	300542	378366
	UBC	233753	316711	318484	216913	368181	241041
	Tukey's multiple comparisons test	Mean Diff.	95.00% CI of diff.	Below threshold?	Summary	Adjusted P Value
	mVenus vs. CAGGS	-199018	-309944 to -88092	Yes	***	0.0004
	mVenus vs. PGK	-10147	-121072 to 100779	No	ns	0.9939
	mVenus vs. UBC	-4592	-115518 to 106334	No	ns	0.9994
	CAGGS vs. PGK	188871	77946 to 299797	Yes	***	0.0006
	CAGGS vs. UBC	194426	83500 to 305352	Yes	***	0.0005
	PGK vs. UBC	5554	-105371 to 116480	No	ns	0.999
	iMC
	mVenus	82730.3	47443.5	39069.1	157802	68270.6	97205.7
	CAGGS	622731	293497	684752	680377	495890	864769
	PGK	168294	68390.9	215891	167063	206990	195309
	UBC	87116.2	107823	158338	51978.1	187950	91265.5
	Tukey's multiple comparisons test	Mean Diff.	95.00% CI of diff.	Below threshold?	Summary	Adjusted P Value
	mVenus vs. CAGGS	-524916	-696301 to -353530	Yes	****	<0.0001
	mVenus vs. PGK	-88236	-259621 to 83149	No	ns	0.4898
	mVenus vs. UBC	-31992	-203377 to 139394	No	ns	0.9527
	CAGGS vs. PGK	436680	265294 to 608065	Yes	****	<0.0001
	CAGGS vs. UBC	492924	321539 to 664310	Yes	****	<0.0001
	PGK vs. UBC	56244	-115141 to 227630	No	ns	0.7953
	Macrophage
	mVenus	726425	378442	473359	825459	565010	679102
	CAGGS	2.25595e+06	1.7967e+06	2.52028e+06	2.36698e+06	1.87274e+06	1.6544e+06
	PGK	1.10472e+06	542865	1.39053e+06	1.4672e+06	1.12505e+06	1.76972e+06
	UBC	691173	923654	952331	629083	1.1566e+06	727324
	Tukey's multiple comparisons test	Mean Diff.	95.00% CI of diff.	Below threshold?	Summary	Adjusted P Value
	mVenus vs. CAGGS	-1469875	-1957561 to -982189	Yes	****	<0.0001
	mVenus vs. PGK	-625381	-1113067 to -137695	Yes	**	0.0091
	mVenus vs. UBC	-238728	-726414 to 248958	No	ns	0.5315
	CAGGS vs. PGK	844494	356808 to 1332180	Yes	***	0.0005
	CAGGS vs. UBC	1231147	743461 to 1718833	Yes	****	<0.0001
	PGK vs. UBC	386653	-101033 to 874339	No	ns	0.1522
	Macrophage (CD11c-)
	mVenus	699110	366952	459693	765066	547603	647825
	CAGGS	1.39172e+06	1.11603e+06	1.28975e+06	1.1699e+06	914361	834706
	PGK	1.03334e+06	520001	1.15996e+06	1.17845e+06	978394	1.59651e+06
	UBC	649296	828735	861347	617994	944590	672185
	Tukey's multiple comparisons test	Mean Diff.	95.00% CI of diff.	Below threshold?	Summary	Adjusted P Value
	mVenus vs. CAGGS	-538371	-907025 to -169717	Yes	**	0.003
	mVenus vs. PGK	-496735	-865389 to -128082	Yes	**	0.0061
	mVenus vs. UBC	-181316	-549970 to 187337	No	ns	0.5276
	CAGGS vs. PGK	41636	-327018 to 410289	No	ns	0.9887
	CAGGS vs. UBC	357055	-11599 to 725708	No	ns	0.0598
	PGK vs. UBC	315419	-53235 to 684073	No	ns	0.1105
Figure 3i: % of positive cells surrounded by immune cluster
	Individual Data Points
	Sample
	PGK-Notch1	82.2	64.34	69.23	83.48	51.49	87.4	72.03	84.3
	PGK-Dlk1	6.25	2.56	5.5	4.76	6.4	6.19	5.51	5.74
	UBC-Notch1	68.55	51.22	52.46	62.81	51.49	60.38
	UBC-Dlk1	5.66	5.74	8.11	4.88	4.2	6.78
	Bonferroni's multiple comparisons test	Predicted (LS) mean diff.	95.00% CI of diff.	Below threshold?	Summary	Adjusted P Value
	PGK:Notch1 vs. UBC:Notch1	16.49	5.560 to 27.42	Yes	**	0.0017
	PGK:Dlk1 vs. UBC:Dlk1	-0.5313	-11.46 to 10.40	No	ns	>0.9999
	PGK:Notch1 vs. PGK:Dlk1	68.95	58.06 to 79.83	Yes	****	<0.0001
	UBC:Notch1 vs. UBC:Dlk1	51.92	39.36 to 64.49	Yes	****	<0.0001

## Sheet: ED Fig. 3
Extended Data Figure 3f (top): SA-b-gal counts per subpopulation
	Individual Data Points
	Sample
	N	6.22	4.48	1.29	7.79	4.85	2.87	5.26
	S-d0	6.83	3.9	2.63	2.93	2.94	3.67
	S-d6	12.02	13.59	8.39
	M-d0	5.85	2.45	0.96	5.75	3.41	5.29
	M-d6	19.43	20.67	4.75
	L-d0	6.67	4.76	2.62	3.94	3.45	3.4
	L-d6	52.2	53.43	49.12
	XL-d0	9.22	4.85	3.63	5.16	2.4	2.88
	XL-d6	50.24	60.19	51.66
	Exact p-values
	Comparison		p-value
	S-d6 vs S-d0		0.000921752
	M-d6 vs M-d0		0.0174795
	L-d6 vs L-d0		1.68294e-09
	XL-d6 vs XL-d0		2.21384e-07
Extended Data Figure 3f (bottom): BrdU counts per subpopulation
	Individual Data Points
	Sample
	N	42.01	39.48	34.55	46.98	47.39	45.83	41.45
	S-d0	39.2	46.74	48.34	44.29	41.23	44.24	39.04
	S-d6	40.75	44.11	44.8	45.42
	M-d0	41.07	43.36	54.87	42.82	41.78
	M-d6	44.65	34.82	41.72	45.14
	L-d0	41.58	40.71	58.09	50.53	42.16	47.39
	L-d6	1.91	6.2	7.37	22.78	13.95
	XL-d0	43.37	39.91	56.46	52.53	41.78	47.51
	XL-d6	5.61	5.58	10.08	22.28	14.96
	Exact p-values
	Comparison
	S-d6 vs S-d0		0.379141
	M-d6 vs M-d0		0.400176
	L-d6 vs L-d0		1.99322e-05
	XL-d6 vs XL-d0		1.22367e-05
Extended Data Figure 3g: Quantification of gamma-H2AX signal per cell
	Exact p-values
	Comparison
	S-d6 vs N		0.999224
	M-d6 vs N		0.981883
	L-d6 vs N		0.999998
	XL-d6 vs N		0.740758
	Etop vs N		0
	M-d6 vs S-d6		0.916227
	L-d6 vs S-d6		0.999727
	XL-d6 vs S-d6		0.929692
	Etop vs S-d6		0
	L-d6 vs M-d6		0.958088
	XL-d6 vs M-d6		0.351549
	Etop vs M-d6		0
	XL-d6 vs L-d6		0.73888
	Etop vs L-d6		0
	Etop vs XL-d6		0

## Sheet: ED Fig. 6
Extended Data Figure 6a: % gH2AX foci > 1
	Individual Data Points
	Sample
	CAGGS D38A-Nras+	10.4	13.77	10.56
	CAGGS-Nras+	20	19.27	22.73	15	10.17	12.5	12
	PGK-Nras+	19.49	11.11	20.8	13.04	10	16.19	22.22	20.72
	UBC-Nras+	13.16	12.1	14.53	9.43
	CAGGS D38A-Nras-	10	12.88	12.18
	CAGGS-Nras-	10.43	14.29	12.07	13.79	15.52	16.5	14.07
	PGK-Nras-	15.92	15.52	17.12	8.93	11.36	13.89	9.48	18.02
	UBC-Nras-	13.64	12.26	11.57	11.5
	Bonferroni's multiple comparisons test	Predicted (LS) mean diff.	95.00% CI of diff.	Below threshold?	Summary	Adjusted P Value
	NRas +:CAGGS D38A vs. NRas -:CAGGS D38A	-0.859	-9.719 to 8.001	No	ns	>0.9999
	NRas +:CAGGS vs. NRas -:CAGGS	2.137	-3.769 to 8.043	No	ns	>0.9999
	NRas +:PGK vs. NRas -:PGK	2.916	-2.620 to 8.452	No	ns	>0.9999
	NRas +:UBC vs. NRas -:UBC	-0.4535	-8.174 to 7.268	No	ns	>0.9999
	NRas +:CAGGS D38A vs. NRas +:CAGGS	-5.352	-12.78 to 2.078	No	ns	0.4133
	NRas +:CAGGS D38A vs. NRas +:PGK	-5.989	-13.31 to 1.333	No	ns	0.2028
	NRas +:CAGGS D38A vs. NRas +:UBC	-1.189	-9.257 to 6.879	No	ns	>0.9999
	NRas +:CAGGS vs. NRas +:PGK	-0.6364	-6.085 to 4.812	No	ns	>0.9999
	NRas +:CAGGS vs. NRas +:UBC	4.163	-2.533 to 10.86	No	ns	0.8181
	NRas +:PGK vs. NRas +:UBC	4.8	-1.777 to 11.38	No	ns	0.3864
	NRas -:CAGGS D38A vs. NRas -:CAGGS	-2.356	-9.786 to 5.074	No	ns	>0.9999
	NRas -:CAGGS D38A vs. NRas -:PGK	-2.214	-9.536 to 5.109	No	ns	>0.9999
	NRas -:CAGGS D38A vs. NRas -:UBC	-0.7836	-8.852 to 7.284	No	ns	>0.9999
	NRas -:CAGGS vs. NRas -:PGK	0.1427	-5.306 to 5.591	No	ns	>0.9999
	NRas -:CAGGS vs. NRas -:UBC	1.573	-5.124 to 8.269	No	ns	>0.9999
	NRas -:PGK vs. NRas -:UBC	1.43	-5.147 to 8.007	No	ns	>0.9999
Extended Data Figure 6d: % Foxp3 +ve area
	Individual Data Points
	Sample
	CAGGS-d9	0.111701	0.0781979	0.0334815	0.0507286	0.042796
	PGK-d9	0.0394901	0.0121245	0.0119418	0.0217946	0.0700425
	UBC-d9	0.0135222	0.0106828	0.0227585	0.0160075	0.00618505
	CAGGS-d12	0.0368	0.0325	0.0229	0.0525	0.0623	0.0177	0.0462	0.0131
	PGK-d12	0.121088	0.346484	0.201274	0.29813	0.191501	0.0795
	UBC-d12	0.122945	0.276244	0.0883	0.120505	0.214422	0.097
	Bonferroni's multiple comparisons test	Mean Diff.	95.00% CI of diff.	Below threshold?	Summary	Adjusted P Value
	Day 9:CAGGS vs. Day 12:CAGGS	0.02788	-0.06653 to 0.1223	No	ns	>0.9999
	Day 9:PGK vs. Day 12:PGK	-0.1753	-0.2755 to -0.07497	Yes	***	0.0001
	Day 9:UBC vs. Day 12:UBC	-0.1394	-0.2397 to -0.03913	Yes	**	0.0023
	Day 9:CAGGS vs. Day 9:PGK	0.0323	-0.07243 to 0.1370	No	ns	>0.9999
	Day 9:CAGGS vs. Day 9:UBC	0.04955	-0.05519 to 0.1543	No	ns	>0.9999
	Day 9:PGK vs. Day 9:UBC	0.01725	-0.08749 to 0.1220	No	ns	>0.9999
	Day 12:CAGGS vs. Day 12:PGK	-0.1708	-0.2603 to -0.08139	Yes	****	<0.0001
	Day 12:CAGGS vs. Day 12:UBC	-0.1177	-0.2072 to -0.02830	Yes	**	0.0042
	Day 12:PGK vs. Day 12:UBC	0.05309	-0.04252 to 0.1487	No	ns	0.9625

## Sheet: ED Fig. 7
Extended Data Figure 7b: % Dlk1 +ve area
	Individual Data Points
	Sample
	CAGGS-d6	0.13851	0.375368	0.234013	0.126969	0.525959	0.134101	0.261095	0.174332
	PGK-d6	1.2156	2.08116	1.9027	2.55606	1.84409	2.07274	2.11361	1.43613
	UBC-d6	0.306674	1.10347	1.66614	0.362442	0.936046
	CAGGS-d9	1.42894	0.672951	0.16427	0.202107	0.191142
	PGK-d9	2.98828	1.6295	2.29793	1.88217	1.12932	1.04955	1.26167
	UBC-d9	1.90615	1.98459	2.04736	0.389334	2.87535	1.18605	2.19996
	Bonferroni's multiple comparisons test	Mean Diff.	95.00% CI of diff.	Below threshold?	Summary	Adjusted P Value
	Day 6:CAGGS vs. Day 9:CAGGS	-0.2856	-1.228 to 0.6564	No	ns	>0.9999
	Day 6:PGK vs. Day 9:PGK	0.1544	-0.7007 to 1.010	No	ns	>0.9999
	Day 6:UBC vs. Day 9:UBC	-0.9234	-1.891 to 0.04403	No	ns	0.0705
	Day 6:CAGGS vs. Day 6:PGK	-1.656	-2.483 to -0.8303	Yes	****	<0.0001
	Day 6:CAGGS vs. Day 6:UBC	-0.6287	-1.571 to 0.3133	No	ns	0.5065
	Day 6:PGK vs. Day 6:UBC	1.028	0.08587 to 1.970	Yes	*	0.0246
	Day 9:CAGGS vs. Day 9:PGK	-1.216	-2.184 to -0.2490	Yes	**	0.0064
	Day 9:CAGGS vs. Day 9:UBC	-1.267	-2.234 to -0.2990	Yes	**	0.0041
	Day 9:PGK vs. Day 9:UBC	-0.05005	-0.9332 to 0.8331	No	ns	>0.9999

## Sheet: ED Fig. 8
Extended Data Figure 8b: % +ve area for indicated marker
	Individual Data Points
	Sample
	Vehicle-mVenus	3.91332	4.71741	3.90252	2.80241	3.62395	0.242061	0.337111
	Sorafenib-mVenus	6.36848	3.11791	5.12373	3.02219	7.00781	3.21859	0.328107
	Unpaired t test
	P value	0.2849
	P value summary	ns
	Significantly different (P < 0.05)?	No
	One- or two-tailed P value?	Two-tailed
	t, df	t=1.119, df=12
	Sample
	Vehicle-pERK	1.96395	1.72128	0.194	1.52008	1.30459	1.77048	0.211239
	Sorafenib-pERK	1.67672	0.101934	1.10734	1.67701	1.63079	1.03025	2.23402
	Unpaired t test
	P value	0.7765
	P value summary	ns
	Significantly different (P < 0.05)?	No
	One- or two-tailed P value?	Two-tailed
	t, df	t=0.2904, df=12
	Sample
	Vehicle-Dlk1	0.146355	1.08676	2.1548	0.119287	1.9566	1.61486	2.41243
	Sorafenib-Dlk1	2.77825	1.98948	3.05144	1.79928	4.08973	0.115514	2.0153
	Unpaired t test
	P value	0.1478
	P value summary	ns
	Significantly different (P < 0.05)?	No
	One- or two-tailed P value?	Two-tailed
	t, df	t=1.547, df=12
	Sample
	Vehicle-F4/80	3.05077	4.94218	2.61899	6.07152	4.14606	2.82077	4.38334
	Sorafenib-F4/80	2.32976	1.25889	3.72804	1.03754	0.333693	2.41042	1.68013
	Unpaired t test
	P value	0.005
	P value summary	**
	Significantly different (P < 0.05)?	Yes
	One- or two-tailed P value?	Two-tailed
	t, df	t=3.430, df=12
